# Supplementary material for: Focused Ultrasound Stimulation as a Neuromodulatory Tool for Parkinson’s Disease: A Scoping Review
Source: Brain Sci. 2022 Feb 19;12(2):289. doi: 10.3390/brainsci12020289 (PMC8869888; doi:10.3390/brainsci12020289)
Supplement: Supplementary file 1 [file brainsci-12-00289-s001.zip]

Archive with 1 entries (1 files):
- brainsci-1575840-supplementary.pdf
